# Supplementary material for: A MaERF110‐MaMYB308 Transcriptional Module Negatively Regulates Lignin‐Mediated Defence Against Fusarium Wilt in Banana
Source: Plant Biotechnol J. 2026 Jan 6;24(5):2811–25. doi: 10.1111/pbi.70528 (PMC13110180; doi:10.1111/pbi.70528)
Supplement: Supplementary file 2 — Table S1: Lignin content of banana accessions. Table S2: List of the total genes located in 100 Kb windows of associated SNP using BLUP data. Table S3: Primer sequences used in this study. [file PBI-24-2811-s001.xlsx]

## Sheet: Table S1
Table S1 Lignin content of banana accessions
Accession ID	Lignin content (mg/g)	Species	Genotype	Ploidy	chr10:27072499
01R0002	211.209	subgr. Cavendish	AAA	3	Y
01R0003	174.733	subgr. Cavendish	AAA	3	Y
01R0006	180.412	subgr. Cavendish	AAA	3	Y
01R0011	252.49	subgr. Cavendish	AAA	3	Y
01R0012	217.543	subgr. Cavendish	AAA	3	C
01R0014	322.82	subgr. Cavendish	AAA	3	Y
01R0016	304.036	subgr. Cavendish	AAA	3	Y
01R0017	213.83	subgr. Cavendish	AAA	3	C
01R0018	179.975	subgr. Cavendish	AAA	3	C
01R0019	290.057	Unknown	AAB	3	C
01R0020	143.063	Unknown	ABB	3	C
01R0021	246.156	subgr. Cavendish	AAA	3	Y
01R0023	163.812	subgr. Cavendish	AAA	3	C
01R0024	242.661	subgr. Cavendish	AAA	3	Y
01R0026	152.892	subgr. Cavendish	AAA	3	Y
01R0028	175.607	subgr. Cavendish	AAA	3	Y
01R0029	257.513	Unknown	ABB	3	C
01R0030	146.339	subgr. Red	AAA	3	C
01R0031	196.575	subgr. Cavendish	AAA	3	Y
01R0032	175.389	subgr. Cavendish	AAA	3	Y
01R0035	288.965	subgr. Cavendish	AAA	3	Y
01R0036	155.294	subgr. Pisang Awak	ABB	3	C
01R0038	183.252	subgr. Dajiao	ABB	3	C
01R0040	79.9405	subgr. Plantain	AAB	3	C
01R0042	229.774	subgr. Mutika/Lujugira	AAA	3	C
01R0043	129.739	Musa balbisiana	BB	2	C
01R0044	192.643	subgr. Mutika/Lujugira	AAA	3	C
01R0045	162.502	subgr. Cavendish	AAA	3	Y
01R0047	101.345	Unknown	AAA	3	C
01R0049	208.369	Unknown	AAAA	4	C
01R0050	234.798	subgr. Cavendish	AAA	3	Y
01R0053	218.417	Unknown	AAAA	4	C
01R0055	244.845	subgr. Cavendish	AAA	3	Y
01R0057	192.643	Unknown	AAAA	4	C
01R0059	109.645	subgr. Red	AAA	3	C
01R0060	219.946	subgr. Cavendish	AAA	3	Y
01R0061	225.843	Unknown	AAA	3	C
01R0064	244.19	subgr. Red	AAA	3	C
01R0065	204.001	subgr. Cavendish	AAA	3	Y
01R0066	172.112	Musa acuminata	AA	2	C
01R0068	206.841	subgr. Cavendish	AAA	3	Y
01R0070	205.749	subgr. Cavendish	AAA	3	Y
01R0071	266.031	subgr. Cavendish	AAA	3	Y
01R0073	241.132	Musa acuminata	AA	2	C
01R0074	193.299	subgr. Cavendish	AAA	3	Y
01R0078	215.577	subgr. Cavendish	AAA	3	C
01R0079	320.417	subgr. Cavendish	AAA	3	Y
01R0080	245.064	Unknown	ABB	3	C
01R0081	201.599	subgr. Cavendish	AAA	3	Y
01R0082	253.582	subgr. Cavendish	AAA	3	Y
01R0083	273.676	subgr. Cavendish	AAA	3	Y
01R0084	156.386	subgr. Cavendish	AAA	3	Y
01R0085	235.016	subgr. Cavendish	AAA	3	Y
01R0086	217.325	subgr. Cavendish	AAA	3	Y
01R0087	193.517	subgr. Cavendish	AAA	3	Y
01R0090	174.733	subgr. Cavendish	AAA	3	Y
01R0092	279.573	Unknown	AAAB	4	Y
01R0094	210.117	subgr. Pisang Awak	ABB	3	C
01R0095	201.38	Unknown	ABB	3	C
01R0096	147.65	subgr. Cavendish	AAA	3	C
01R0097	217.325	subgr. Mysore	AAB	3	C
01R0100	275.205	subgr. Cavendish	AAA	3	Y
01R0102	112.266	subgr. Cavendish	AAA	3	Y
01R0103	115.324	subgr. Pisang Awak	ABB	3	C
01R0104	146.994	Unknown	AAB	3	C
01R0105	113.577	subgr. Mysore	AAB	3	C
01R0108	252.708	subgr. Cavendish	AAA	3	Y
01R0109	202.254	subgr. Cavendish	AAA	3	Y
01R0112	128.429	subgr. Pisang Awak	ABB	3	C
01R0114	192.643	Musa acuminata	AA	2	C
01R0115	212.519	Unknown	AAAB	4	C
01R0118	228.027	subgr. Cavendish	AAA	3	Y
01R0120	179.975	Unknown	AAB	3	C
01R0121	280.447	subgr. Ibota	AAA	3	C
01R0123	168.836	Musa acuminata	AA	2	C
01R0124	120.348	Unknown	AAAA	4	C
01R0126	163.376	Unknown	AAAB	4	C
01R0127	186.528	subgr. Cavendish	AAA	3	Y
01R0128	136.729	subgr. Plantain	AAB	3	C
01R0132	237.419	Unknown	AAB	3	C
01R0133	180.412	subgr. Dajiao	ABB	3	C
01R0134	185.654	subgr. Pisang Awak	ABB	3	C
01R0135	239.821	Unknown	AAAB	4	C
01R0139	223.44	subgr. Cavendish	AAA	3	Y
01R0141	185.654	Unknown	AAAB	4	C
01R0148	164.905	subgr. Cavendish	AAA	3	Y
01R0151	195.92	subgr. Cavendish	AAA	3	C
01R0153	135.855	subgr. Cavendish	AAA	3	Y
01R0154	158.571	subgr. Cavendish	AAA	3	C
01R0160	140.005	Unknown	AAB	3	C
01R0166	121.003	subgr. Dajiao	ABB	3	C
01R0167	200.07	subgr. Cavendish	AAA	3	Y
01R0168	132.797	subgr. Cavendish	AAA	3	Y
01R0172	179.538	subgr. Cavendish	AAA	3	Y
01R0173	207.933	subgr. Cavendish	AAA	3	Y
01R0174	211.646	subgr. Cavendish	AAA	3	Y
01R0175	249.869	subgr. Red	AAA	3	C
01R0178	175.825	Unknown	ABB	3	C
01R0179	178.228	subgr. Cavendish	AAA	3	Y
01R0181	188.494	subgr. Cavendish	AAA	3	Y
01R0182	243.971	subgr. Cavendish	AAA	3	C
01R0184	204.438	subgr. Cavendish	AAA	3	Y
01R0186	214.704	subgr. Cavendish	AAA	3	Y
01R0187	151.581	Unknown	AAAB	4	C
01R0188	151.363	subgr. Cavendish	AAA	3	Y
01R0190	169.71	Unknown	AAB	3	C
01R0191	153.328	subgr. Pisang Awak	ABB	3	C
01R0193	131.705	subgr. Dajiao	ABB	3	C
01R0195	183.033	subgr. Cavendish	AAA	3	C
01R0196	285.471	subgr. Cavendish	AAA	3	Y
01R0197	231.303	subgr. Pisang Awak	ABB	3	C
01R0198	97.1954	Unknown	ABB	3	C
01R0200	283.068	subgr. Pisang Awak	ABB	3	C
01R0201	135.418	subgr. Pisang Awak	ABB	3	C
01R0202	189.804	subgr. Pisang Awak	ABB	3	C
01R0205	151.581	subgr. Pisang Awak	ABB	3	O
01R0208	173.423	Unknown	ABB	3	C
01R0210	172.549	Unknown	ABB	3	C
01R0211	220.819	Unknown	ABB	3	C
01R0212	201.162	Unknown	ABB	3	C
01R0213	238.511	Unknown	ABB	3	C
01R0214	122.313	Unknown	ABB	3	C
01R0215	97.4138	Unknown	AAAB	4	C
01R0216	133.234	subgr. Dajiao	ABB	3	C
01R0219	183.688	Unknown	ABB	3	C
01R0220	105.932	Unknown	ABB	3	C
01R0222	245.064	Unknown	AAB	3	C
01R0223	199.851	Unknown	ABB	3	C
01R0224	110.956	Musa balbisiana	BB	2	C
01R0227	183.47	Unknown	AAB	3	C
01R0230	184.78	Musa acuminata	AA	2	C
01R0231	158.134	subgr. Pisang Awak	ABB	3	C
01R0233	157.042	Unknown	ABB	3	C
01R0237	216.451	Unknown	ABB	3	C
01R0238	194.609	subgr. Pisang Awak	ABB	3	C
01R0240	100.909	subgr. Pisang Awak	ABB	3	C
01R0241	169.928	subgr. Pisang Awak	ABB	3	C
01R0243	151.144	Unknown	AABB	4	C
01R0247	223.659	subgr. Cavendish	AAA	3	O
02R0001	196.575	Unknown	ABB	3	C
02R0002	199.414	subgr. Cavendish	AAA	3	C
02R0004	187.838	Unknown	AAB	3	C
02R0005	212.519	Musa balbisiana	BB	2	C
02R0006	214.048	Unknown	AAAB	4	C
02R0007	265.376	subgr. Cavendish	AAA	3	Y
02R0008	194.828	Unknown	AAB	3	C
02R0009	241.569	Unknown	ABB	3	C
02R0010	224.969	subgr. Red	AAA	3	C
02R0011	220.601	subgr. Cavendish	AAA	3	Y
02R0012	146.776	subgr. Mysore	AAB	3	C
02R0013	278.918	Musa itinerans	wild	2	C
02R0015	260.571	Musa itinerans	wild	2	C
02R0016	287.218	subgr. Sucrier	AA	2	C
02R0017	216.451	Musa itinerans	wild	2	C
02R0018	266.687	Musa itinerans	wild	2	C
02R0019	198.322	Musa balbisiana	BB	2	O
02R0020	144.155	subgr. Pisang Awak	ABB	3	C
02R0022	201.162	Musa itinerans	wild	2	C
02R0024	165.123	Musa itinerans	wild	2	C
02R0025	237.856	Unknown	AAA	3	Y
02R0026	198.541	Unknown	AAA	3	C
02R0027	147.431	subgr. Pisang Awak	ABB	3	C
02R0029	146.558	subgr. Mysore	AAB	3	C
02R0030	219.29	Unknown	ABB	3	C
02R0031	177.136	Musa acuminata	AA	2	Y
02R0032	219.946	Musa acuminata	AA	2	Y
02R0033	127.337	subgr. Dajiao	ABB	3	C
02R0034	178.228	Unknown	AAB	3	C
02R0035	170.583	Musa acuminata	AA	2	C
02R0036	192.643	Musa acuminata ssp. malaccensis	AA	2	C
02R0038	261.445	Unknown	ABB	3	C
02R0039	195.701	subgr. Pisang Awak	ABB	3	C
02R0040	149.397	Musa balbisiana	BB	2	C
02R0042	217.98	Unknown	ABB	3	C
02R0043	229.338	Unknown	AABB	4	C
02R0044	211.864	Unknown	AAB	3	C
02R0046	186.746	subgr. Dajiao	ABB	3	C
02R0047	233.924	Musa acuminata ssp. malaccensis	AA	2	Y
02R0048	200.07	subgr. Pisang Awak	ABB	3	C
02R0049	228.682	subgr. Mysore	AAB	3	C
02R0050	186.309	subgr. Pisang Awak	ABB	3	C
02R0051	293.77	Musa acuminata	AA	2	Y
02R0052	208.806	Musa acuminata	AA	2	C
02R0053	192.862	Unknown	AAB	3	C

## Sheet: Table S2
Table S2. List of the total genes located in 100 Kb windows of associated SNP using BLUP data
Gene ID	Annotation in Musa genome	Annotation in different database
Macma4_10_g14280.1	conserved hypothetical protein	IPR044759: RF2-like; IPR044797: Uncharacterized	PTHR46835: BASIC-LEUCINE	-	BP:regulation of DNA-templated transcription(GO:0006355); CC:nucleus(GO:0005634); MF:DNA-binding transcription factor activity(GO:0003700)	-
Macma4_10_g14290.1	Digalactosyldiacylglycerol synthase 1%2C chloroplastic	IPR001296: Glycosyl; IPR044525: Digalactosyldiacylglycerol	PTHR46132: DIGALACTOSYLDIACYLGLYCEROL	PF00534: Glycosyl	BP:galactolipid biosynthetic process(GO:0019375); CC:chloroplast outer membrane(GO:0009707); MF:digalactosyldiacylglycerol synthase activity(GO:0046481)	K09480 digalactosyldiacylglycerol synthase [EC:2.4.1.241]
Macma4_10_g14300.1	hypothetical protein	-	-	-	-	-
Macma4_10_g14310.1	conserved hypothetical protein	IPR011598: Myc-type,; IPR025610: Transcription; IPR043561: Transcription	PTHR46196: TRANSCRIPTION	PF14215: bHLH-MYC; PF23176: Transcription	BP:regulation of DNA-templated transcription(GO:0006355); CC:nucleus(GO:0005634); MF:DNA-binding transcription factor activity(GO:0003700); MF:protein dimerization activity(GO:0046983)	-
Macma4_10_g14320.1	putative BEL1-like homeodomain protein 1	IPR001356: Homeodomain; IPR006563: POX; IPR008422: KN; IPR009057: Homedomain-like; IPR050224: Three	PTHR11850: HOMEOBOX	PF05920: Homeobox; PF07526: Associated	BP:regulation of DNA-templated transcription(GO:0006355); CC:nucleus(GO:0005634); MF:DNA binding(GO:0003677); MF:DNA-binding transcription factor activity, RNA polymerase II-specific(GO:0000981); MF:transcription regulatory region nucleic acid binding(GO:0001067)	-
Macma4_10_g14330.1	conserved hypothetical protein	-	-	-	-	-
Macma4_10_g14340.1	conserved hypothetical protein	IPR008889: VQ; IPR039607: VQ	PTHR33143: F16F4.1	PF05678: VQ	CC:membrane(GO:0016020); CC:nucleus(GO:0005634)	K20725 MAP kinase substrate 1
Macma4_10_g14350.1	putative U-box domain-containing protein 27	IPR003613: U-box; IPR011989: Armadillo-like; IPR013083: Zinc; IPR016024: Armadillo-type; IPR045185: E3; IPR045210: PUB	PTHR22849: WDSAM1	PF04564: U-box; PF25598: Plant	BP:cellular process(GO:0009987); BP:protein ubiquitination(GO:0016567); MF:ubiquitin protein ligase activity(GO:0061630)	-
Macma4_10_g14360.1	hypothetical protein	-	-	-	-	-
Macma4_10_g14370.1	Serine decarboxylase 1	IPR002129: Pyridoxal; IPR015421: Pyridoxal; IPR015422: Pyridoxal; IPR015424: Pyridoxal; IPR021115: Pyridoxal-phosphate; IPR051151: Group	PTHR46101: -	PF00282: Pyridoxal-dependent	BP:carboxylic acid metabolic process(GO:0019752); BP:ethanolamine metabolic process(GO:0006580); CC:cytosol(GO:0005829); CC:plasma membrane(GO:0005886); MF:carboxy-lyase activity(GO:0016831); MF:pyridoxal phosphate binding(GO:0030170); MF:transferase activity(GO:0016740)	K25193 serine decarboxylase [EC:4.1.1.-]
Macma4_10_g14380.1	Transcription factor VIP1	IPR004827: Basic-leucine; IPR044759: RF2-like; IPR046347: Basic-leucine	PTHR13690: TRANSCRIPTION	PF00170: bZIP	BP:cellular response to sulfate starvation(GO:0009970); BP:DNA-mediated transformation(GO:0009294); BP:import into nucleus(GO:0051170); BP:negative regulation of cell differentiation(GO:0045596); BP:osmosensory signaling pathway(GO:0007231); BP:regulation of DNA-templated transcription(GO:0006355); BP:thigmotropism(GO:0009652); CC:cytosol(GO:0005829); CC:nucleus(GO:0005634); MF:chromatin binding(…	K20557 transcription factor VIP1
Macma4_10_g14390.1	hypothetical protein	-	-	-	-	-
Macma4_10_g14400.1	hypothetical protein	IPR044822: Myb/SANT-like	PTHR46327: F16F4.11	PF13837: Myb/SANT-like	BP:negative regulation of gene expression(GO:0010629); BP:regulation of cellular response to hypoxia(GO:1900037); CC:nucleus(GO:0005634); MF:DNA binding(GO:0003677); MF:transcription regulatory region nucleic acid binding(GO:0001067)	-
Macma4_10_g14410.1	WAT1-related protein At5g64700	IPR000620: EamA; IPR030184: WAT1-related; IPR037185: Multidrug	PTHR31218: WAT1-RELATED	PF00892: EamA-like	BP:transmembrane transport(GO:0055085); CC:membrane(GO:0016020); MF:transmembrane transporter activity(GO:0022857)	-
Macma4_10_g14420.1	putative Exocyst complex component EXO70B1	IPR004140: Exocyst; IPR008511: Protein; IPR016159: Cullin; IPR046364: Exocyst	PTHR12542: EXOCYST	PF03081: Exo70; PF05633: Protein	BP:exocytosis(GO:0006887); BP:protein transport(GO:0015031); BP:regulation of pollen tube growth(GO:0080092); BP:regulation of root development(GO:2000280); BP:rRNA processing(GO:0006364); CC:exocyst(GO:0000145); CC:Mpp10 complex(GO:0034457); CC:pollen tube(GO:0090406); CC:sno(s)RNA-containing ribonucleoprotein complex(GO:0005732); MF:DNA binding(GO:0003677); MF:phosphatidylinositol-4,5-bisphosph…	K07195 exocyst complex component 7
Macma4_10_g14430.1	hypothetical protein	IPR025749: Sphingomyelin; IPR045221: Sphingomyelin	PTHR21290: SPHINGOMYELIN	PF14360: PAP2	BP:ceramide biosynthetic process(GO:0046513); BP:plasmodesma organization(GO:0009663); BP:plasmodesmata-mediated intercellular transport(GO:0010497); BP:very long-chain fatty acid biosynthetic process(GO:0042761); CC:endoplasmic reticulum membrane(GO:0005789); CC:Golgi membrane(GO:0000139); CC:plasma membrane(GO:0005886); MF:ceramide cholinephosphotransferase activity(GO:0047493); MF:sphingomyeli…	-
Macma4_10_g14440.1	hypothetical protein	IPR006958: Mak16; IPR029004: Ribosomal	PTHR23405: MAINTENANCE	PF01778: Ribosomal; PF04874: Mak16	BP:Golgi vesicle transport(GO:0048193); BP:maturation of 5.8S rRNA(GO:0000460); BP:maturation of LSU-rRNA(GO:0000470); BP:protein transport(GO:0015031); CC:endomembrane system(GO:0012505); CC:membrane(GO:0016020); CC:nucleolus(GO:0005730); CC:preribosome, large subunit precursor(GO:0030687)	K14831 protein MAK16
Macma4_10_g14450.1	putative Syntaxin-61	IPR000727: Target; IPR006012: Syntaxin/epimorphin,; IPR010989: SNARE; IPR015260: Syntaxin	PTHR31190: DNA-BINDING	PF09177: Syntaxin	BP:exocytosis(GO:0006887); BP:Golgi vesicle transport(GO:0048193); BP:intracellular transport(GO:0046907); BP:membrane fusion(GO:0061025); BP:organelle fusion(GO:0048284); BP:plant-type cell wall cellulose biosynthetic process(GO:0052324); BP:protein transport(GO:0015031); BP:vesicle docking(GO:0048278); BP:vesicle organization(GO:0016050); CC:Golgi membrane(GO:0000139); CC:SNARE complex(GO:00312…	K08500 syntaxin of plants SYP6
Macma4_10_g14460.1	conserved hypothetical protein	IPR001471: AP2/ERF; IPR016177: DNA-binding; IPR036955: AP2/ERF; IPR044808: Ethylene-responsive		PF00847: AP2	BP:defense response(GO:0006952); BP:ethylene-activated signaling pathway(GO:0009873); BP:regulation of DNA-templated transcription(GO:0006355); CC:membrane(GO:0016020); CC:nucleus(GO:0005634); MF:DNA binding(GO:0003677); MF:DNA-binding transcription factor activity(GO:0003700)	K09286 EREBP-like factor

## Sheet: Table S3
Table S3. Primer sequences used in this study
Primers	Forward prime (5' to 3')	Reverse primer (5' to 3')	Purpose
RT-MaActin	TGGTATGGAAGCCGCTGGTA	TCTGCTGGAATGTGCTGAGG	qRT-PCR
RT_10_g14280	TCGCGGCTATCGGAATGATG	TCAGTCAACAGGTCATCCAGC	qRT-PCR
RT_10_g14290	CTCGATGTCGGCAAGGTCAA	TCCTTCACAAATGATCCCAGGC	qRT-PCR
RT_10_g14300	GACTCATCCGCCACTATACCG	GCAGGGCAACTGTACCTGAA	qRT-PCR
RT_10_g14310	ACTGGCGAACCCAAGATCAG	CCTCCACCACAATGGGACAG	qRT-PCR
RT_10_g14320	TCCTCCACCCATATCCGAAG	AGCCTCACTCTCGCGTTTAT	qRT-PCR
RT_10_g14330	TCATTTGTGAAGGAGCGCCA	TCTTGCCGTATTCCAAGCTG	qRT-PCR
RT_10_g14340	TTGAGCCCAGTTATCGGCAG	TAGCAGATCCCAGCAAGCTC	qRT-PCR
RT_10_g14350	TGGTGGAGGTGGCTAGGATT	TCGGTGCAAAGATGGGAGAC	qRT-PCR
RT_10_g14360	CTACTGGTCGCGGTCTGTTT	CTGGGTACGTCTACAGCGTC	qRT-PCR
RT_10_g14370	CATCGGAACGACTGTGAAGG	ACATGAGCCCAAACAGAGCA	qRT-PCR
RT_10_g14380	ACTTCGTGATGCTTTGAACGAG	ACTGCTGTGGCTGAGAGTAG	qRT-PCR
RT_10_g14390	TGGCGCAGAGATTGGTATCC	GTGAGATCGCCCAGGACTTC	qRT-PCR
RT_10_g14400	ACCCAGCACTTCAACGATCA	AAAGCCAGTTCTTCCTCGTCA	qRT-PCR
RT_10_g14410	GGTGTGAGCACGTTCGTCTT	CTGCAAGTAATCCCGATCAGC	qRT-PCR
RT_10_g14420	CACATTGGAGCAGACAAGCG	GTTGAGCTGCGAACGGATTG	qRT-PCR
RT_10_g14430	AGATATGCCCTACGCCACAA	ATTACAACCGCCACCAGCTT	qRT-PCR
RT_10_g14440	AGATCAACACCCTGCCAAGA	CCTCATCCTGCTCAACCTCA	qRT-PCR
RT_10_g14450	TGAACTTGTTGGGCAGGGAA	CATGATTTGGCCCTTGGCG	qRT-PCR
RT-MaERF110	TACGAGAGGTCGGTGATGGT	ATGTAGTCTCTCGCGGCAAC	qRT-PCR
RT-AtActin	TATCGCTGACCGTATGAG	CTGAGGGAAGCAAGAATG	qRT-PCR
RT-At4CL1	CTCCGGTGTCTGGATCAACT	GAAATCTGGTGCTGCTCCTC	qRT-PCR
RT-AtC3H	CCAACGGTCTGAAGCTAGGTG	GCAAACGCCTTCTCATCAGC	qRT-PCR
RT-AtC4H	GCAAGCTGAATTGTCCACCT	CACATCCTTGAAGCTGAGCA	qRT-PCR
RT-AtCAD6	CGAGTCTCTCAAACGCAGTG	GTTAGGTGGAGTCGGTCACA	qRT-PCR
RT-AtCCoAOMT1	CATCATCGACCAATGGAGAA	TCGATCAAACGCTTGTGGTA	qRT-PCR
RT-AtCCR1	GTGCAAAGCAGATCTTCAGG	GCCGCAGCATTAATTACAAA	qRT-PCR
RT-AtCesA1	GGTATTTATTGCGGCAACCT	ATCCAACCAATCTCTTTGCC	qRT-PCR
RT-AtCesA7	CAGGCGTACTCACAAATGCT	TGTCAATGCCATCAAACCTT	qRT-PCR
RT-AtCesA8	ACGGAGAGTTCTTTGTGGCT	GGTCTGTGTTGGAACAATGG	qRT-PCR
RT-AtCOMT	CGTCGCAGACAACTTTGATG	TGATCTCCCACATGTCATCG	qRT-PCR
RT-AtF5H	TCGTGTGATGATCAACGCGT	CGGTTCCAAAAACCTCGATG	qRT-PCR
RT-AtIRX8	GTGGTCACAGGGAAAGGATT	AGCAAGAGAGGAGCAAGGAG	qRT-PCR
RT-AtPAL1	AAGATTGGAGCTTTCGAGGA	TCTGTTCCAAGCTCTTCCCT	qRT-PCR
RT-Ma4CL1	GGTCTGTTCAGTGTCGGCAT	GATCTCGCCGGTGGTGTAAA	qRT-PCR
RT-Ma4CL2	ACAGATCGCCAGCCCAATC	GGTGTGGAGAGGGAGATGGT	qRT-PCR
RT-Ma4CL3	AACTCCCTTCCACTCCACCG	CTGGTTTCTCTTCTCTGTCCCG	qRT-PCR
RT-Ma4CL4	TCAGATCACGGAGGACGAGA	AAGCGGATGGAAACTGGCTT	qRT-PCR
RT-Ma4CL5	GCTTTCGTTGTGAGGTGCAA	ATGGCCTCCGTGAAGAACAC	qRT-PCR
RT-Ma4CL6	GCCGCTGTTCCACATCTACT	AACGCCGCATAATCAGGACA	qRT-PCR
RT-Ma4CL7	GGAGGACAAGTTCATGGCGA	GACTTCATCGGGAAGGGCTC	qRT-PCR
RT-Ma4CL8	TATTCGCCCTGAACTCGGTC	GCCTCTGTATCCCTTCCAGC	qRT-PCR
RT-MaC3H1	CCTGACAAGACCGGCAAGAG	GAAGTGTCCCTGAGCTTCCC	qRT-PCR
RT-MaC3H2	CCATCGTCTCTAACGGCCAC	CTTGTACCGAGCTTGCGTGT	qRT-PCR
RT-MaC4H1	GCGAAGTTAGCCGTCATCAC	AGCAGGAGGAGGAGAGGAA	qRT-PCR
RT-MaC4H2	CGTTGCGGCGAAGAAGAA	CCTCCTCTCAGCATCCAAGA	qRT-PCR
RT-MaC4H3	ATTCAACTACGGCGACTTCATC	TTCTCCTCCATCATCTTCTTCCT	qRT-PCR
RT-MaC4H4	CGTCGGGAAACTGGTCAAG	GCAATCGGATGGAAGGCAATA	qRT-PCR
RT-MaC4H5	ACAACTACGGCGACTTCATC	TTCGTCCATCTTCTTCTTCTTCTC	qRT-PCR
RT-MaCAD1	CGAGGTGGTGAAGATGGAGTA	CATCCACGACGAAGCGATAC	qRT-PCR
RT-MaCAD2	CACTTCCACCTACCGCATTC	ACCGTCTTCTCCGTCTTGA	qRT-PCR
RT-MaCAD3	CCGACTACTTCCTATAAGCCTCAA	AGTTCAACATCTCCTGTGTCTCT	qRT-PCR
RT-MaCAD4	TGGAGTCTGTTATGCCGATGT	TGTGACAACGCCAACAATCT	qRT-PCR
RT-MaCAD5	GAGACGCAGGAGATGATGGA	CCTATCTAATGCCTCGTTGATGTG	qRT-PCR
RT-MaCAD6	GATACGGTCTCTGCTCAACAC	TGCTTGGAGGCGAAGTAGA	qRT-PCR
RT-MaCAD7	TGCCATACAGACCTTCACACTA	ACCACAAGAGCCGACCAT	qRT-PCR
RT-MaCAD8	TAAGGAGACGCAGGAGATGATAG	GGCGGCAGTTAAGGTGTT	qRT-PCR
RT-MaCAD9	AAGCATCTGGGCGTTGTG	CCTTCATCTGTTCGGCATTACT	qRT-PCR
RT-MaCAD10	GGCAGCAAGGTGAACAAGT	TGGAGTTGTAGGTGAGGATGAG	qRT-PCR
RT-MaCCR1	CGCACTTGAAGGCAATGGA	GGAGAAGCAGTGTGGAAGAC	qRT-PCR
RT-MaCCR2	GCAAGAACACAAGGAACTGGTA	CGATGCTGGCGTTCACTT	qRT-PCR
RT-MaCCR3	GCAAGGTCACCGAGAACTG	TGTGCTGGCGTTGAGAGT	qRT-PCR
RT-MaCOMT1	CACGCACCCTCACATCCAT	GCTGACATGATCCACGCCT	qRT-PCR
RT-MaCOMT2	TTGAAGGATGCGGTGTTGGA	AGTGGTTCCTCATGCACTCG	qRT-PCR
RT-MaCOMT3	TTACTCGCCGCCAACAAGAT	CCGAACCCTTCAGGTAGTGC	qRT-PCR
RT-MaCOMT4	CCGATTCCAGATCGCAAGGT	TCGCCATTGCCTCAAACTCT	qRT-PCR
RT-MaCOMT5	AGTGGAATACTTGCTTCCCGT	TCGCCATTGCCTCAAACTCT	qRT-PCR
RT-MaCOMT6	TTCTCCGCTTACTCGCTTCC	AGATACTTGCAGATGGGTGCC	qRT-PCR
RT-MaCOMT7	CGCACATCAAGGGCATCAAC	ACTGACATGCTCGACACCTG	qRT-PCR
RT-MaCOMT8	ACCTACTTCCCATGAGTCCG	GCCAGTGCCTCAAACTCTTC	qRT-PCR
RT-MaCOMT9	TTGACCAAGAACGAGGACGG	ACAGCTTGTTGTACCGTGGA	qRT-PCR
RT-MaCOMT10	TTCCCGAGCCAAATCTGACC	TGAACTCCATGAGCCTATCGT	qRT-PCR
RT-MaCOMT11	ATGGTCGGCCTTTGAGGAAG	TGGCGTTGTTACGCTCATTT	qRT-PCR
RT-MaCOMT12	GCTACTGCCTTCCCTTGACT	ACAGACCAACTGAGGATGCC	qRT-PCR
RT-MaCOMT13	GGTGATAGTGGTGGAGTGCG	TGTAGGTGGCTTTGAACCCG	qRT-PCR
RT-MaCOMT14	CGAGAACGAGGATGGTGTGT	CCGTATGCCTTGTGGAAGCA	qRT-PCR
RT-MaCOMT15	CATGTTGAGCCCGGTTGAGA	AAGCGGAGCATTCGGTCCA	qRT-PCR
RT-MaCOMT16	TGTTGAGCCCGGTTGACATT	GTTTCGACGGTGCAGTTGAC	qRT-PCR
RT-MaCOMT17	CAGGCACACACACATCAAGG	CCAGAAAGGATGAGAAGTCCTG	qRT-PCR
RT-MaCOMT18	GCATCAACTTCGACCTCCC	CTCGCAGCAGTTCTTCAGG	qRT-PCR
RT-MaCOMT19	CAGGAGTCGAGCATAGAGGC	TAACCCTTCCTTTCTCCGGC	qRT-PCR
RT-MaCOMT20	CGCAGTTTGAGGAAGTACAGC	TGTTGATCTTGTCGTGCTCCA	qRT-PCR
RT-MaCOMT21	CATGGTTTCGATGACGTGAAGA	TGTGAGGATACTTGGTGGTGA	qRT-PCR
RT-MaCOMT22	GCCCGAGAAAGGAAAGGTGA	ATCGCTGTGAGCCAACATGA	qRT-PCR
RT-MaCOMT23	TCACCAAGAAGGTGCTCGAC	TCTCCGCTGACGTGCTCTA	qRT-PCR
RT-MaF5H1	CGAAGAGCTGAAACGAACGC	ATCTCCTTCACGGCACACTT	qRT-PCR
RT-MaF5H2	GAGTCTTCTCACCACCACCG	CGTTTCAGGTCATCAGGGCT	qRT-PCR
RT-MaF5H3	TACCTGTGACGTTGCTGCTT	AGATGGCAGAGTCCACCGAA	qRT-PCR
RT-MaF5H4	CTCCAAGCTATTCGGCTCGT	TCGTCCACCATGTCAGCATC	qRT-PCR
RT-MaPAL1	AGGAGGTGCTCTTCAGAA	GGACGAAGGCAATGTGTT	qRT-PCR
RT-MaPAL2	CAGTGGGTGGTGGATAGCA	CGGCATTGAGGAATCTGATGAG	qRT-PCR
RT-MaPAL3	CCGAACACCTCCATCTTCCA	TCTTGCTGCCTCCACTTCT	qRT-PCR
RT-MaPAL4	CGTTGTATCGGCTCGTCAG	GCTCCGTTCCATTCCTTCAA	qRT-PCR
RT-MaPAL5	TCAAGAGGATGGTGGAAGAGTT	TATCGGTGCCCTTGGTCAT	qRT-PCR
RT-MaPAL6	CTGAAGCGTGTCGGAATCG	AGGATGTTGGCGTCGTAAC	qRT-PCR
RT-MaPAL7	TGAGCCAAGTCGCCAAGA	GGTGGTCTCGTCCTTCTCTT	qRT-PCR
RT-MaPAL8	GCTCCACCTACGCTCTGAT	CTTCTCCTTCTCACCGTTGTTC	qRT-PCR
RT-FocSC-1	CAGGGGATGTATGAGGAGGCTAGGCTA	GTGACAGCGTCGTCTAGTTCCTTGGAG	qRT-PCR
pCAMBIA1302-MaERF110	GTAGATCTGACTAGTATGTGTTTCAAGGTGGCTAGCG	TTCTCCTTTACTAGTATGCGAGGAAGAAGATGGA	vector construction
pCAMBIA1302-MaMYB308	ACTCTTGACCATGGTATGGGCAGGTCTCCAT	TTCTCCTTTACTAGTCAAGTTCCACTGGTGATGG	vector construction
pGEX6p-1-MaERF110	GGGCCCCTGGGATCCATGTGTTTCAAGGTGGCTAGCG	TCGACCCGGGAATTCTCAATGCGAGGAAGAAGATGGA	vector construction
pGreenII 62-SK-MaERF110	TCTAGAACTAGTGGATCCATGTGTTTCAAGGTGGCTAGCG	AAGCTTGATATCGAATTCATGCGAGGAAGAAGATGGA	vector construction
pGreenII 0800-MaMYB308	CTGCAGCCCGGGGGATCCTTTTTTCTTTTTTCCTTTTA	GGCCGCTCTAGAACTAGTGGTGTGTCATTAATATTATTTCAT	vector construction
pJG4-5-MaERF110	TATGCCTCTCCCGAATTCATGTGTTTCAAGGTGGCTAGCG	CTCGAGTCGGCCGAATTCATGCGAGGAAGAAGATGGA	vector construction
pLacZi-MaMYB308	ACCCGGGGATCTGTCGACATTTTTTCTTTTTTCCTTTTA	acatgcctcgaggtcgacGGTGTGTCATTAATATTATTTCAT	vector construction
proMaMYB308-Probe-1	TCATGGTGGCACTCGACCCTGTCGCCACCACAAGT	ACTTGTGGTGGCGACAGGGTCGAGTGCCACCATGA	EMSA
proMaMYB308-Probe-2	ATGGTGGTGCCGTTTTTATTATGTGAATTTAGAATCTGAAGCGAAGACGGTGG	CCACCGTCTTCGCTTCAGATTCTAAATTCACATAATAAAAACGGCACCACCAT	EMSA
proMaMYB308-Probe-3	AGTAACTCTTGACTGCCTGCCTCCCACTTA	TAAGTGGGAGGCAGGCAGTCAAGAGTTACT	EMSA
